# Supplementary material for: MicroRNAs miR-584-5p and miR-425-3p Are Up-Regulated in Plasma of Colorectal Cancer (CRC) Patients: Targeting with Inhibitor Peptide Nucleic Acids Is Associated with Induction of Apoptosis in Colon Cancer Cell Lines
Source: Cancers (Basel). 2022 Dec 25;15(1):128. doi: 10.3390/cancers15010128 (PMC9817681; doi:10.3390/cancers15010128)
Supplement: Supplementary file 1 [file cancers-15-00128-s001.zip]

Archive with 1 entries (1 files):
- cancers-2052941 Supplementary.pdf
